# Supplementary material for: Fractal analysis highlights analogies in arenaceous tubes of Sabellaria alveolata (Metazoa, Polychaeta) and agglutinated tests of foraminifera (Protista)
Source: PLoS One. 2022 Aug 26;17(8):e0273096. doi: 10.1371/journal.pone.0273096 (PMC9417037; doi:10.1371/journal.pone.0273096)
Supplement: S2 Fig — The coloured crosses indicate the spots for standardless microanalyses; the corresponding EDS spectra as well as the elemental maps are reported below. (ZIP) [file pone.0273096.s002.zip]

Archive with 2 entries (2 files):
- S2 Fig.tif
- S2 Fig-continued.tif
