# Supplementary material for: Fractal analysis highlights analogies in arenaceous tubes of Sabellaria alveolata (Metazoa, Polychaeta) and agglutinated tests of foraminifera (Protista)
Source: PLoS One. 2022 Aug 26;17(8):e0273096. doi: 10.1371/journal.pone.0273096 (PMC9417037; doi:10.1371/journal.pone.0273096)
Supplement: S4 Fig — 2–5) BSE images of aggregated tubes (the same of photo 1) that have been vertically sectioned (sections 1A and 1B). The elemental maps are reported below. Noteworthy is the disposition and composition of the agglutinated grains that does not changed in the bioconstructions from the two studied sites. (ZIP) [file pone.0273096.s004.zip]

Archive with 2 entries (2 files):
- S4 Fig.tif
- S4 Fig-continued.tif
